# Supplementary material for: Revealing key biomarkers and molecular mechanisms associated with di(2-ethylhexyl) phthalate in skin cancer
Source: Front Mol Biosci. 2026 May 21;13:1841556. doi: 10.3389/fmolb.2026.1841556 (PMC13233234; doi:10.3389/fmolb.2026.1841556)
Supplement: Supplementary file 2 [file Table1.xlsx]

## Sheet: Table S1
Table S1. The CytoNCA plugin calculates target clusters for melanoma skin cancer.
name	Betweenness	Closeness	Degree
MMP2	3241.72511530252	0.529200819672131	174
PLAT	396.422543694199	0.477136258660508	60
TGFB1	7029.75385367403	0.557173678532902	246
NFKB1	9032.97550242249	0.577740492170022	302
IL2	5745.05803363775	0.539707419017764	200
TTR	629.555088590533	0.462606359158083	41
LRP1	353.249136824974	0.461366681554265	46
MMP7	550.030887314001	0.488878371982963	71
MMP13	391.457766700423	0.479572887650882	66
VWF	1242.15966889261	0.490969581749049	102
PDGFRB	2255.51750445573	0.518834756403817	154
FGF2	3702.1914724536	0.535788381742739	190
EGFR	34110.3303979094	0.612692763938316	394
APP	5218.09185321837	0.530559835644581	159
PPARG	7778.94031293179	0.550639658848614	217
ALB	19547.3473847117	0.578063794068271	298
MMP3	731.541992483836	0.492373689227836	83
HSPA4	11568.1533987908	0.561108093427485	251
BACE1	366.081232550378	0.472336534064929	49
MMP1	1046.57767048686	0.494968854815525	89
IGF2R	662.615597612198	0.482484820177487	51
ALDOA	311.439078438156	0.465315315315315	43
IGF1	5251.33876521479	0.541972717733473	197
TGFB2	345.111429498904	0.492608488316643	81
PLAU	1809.06271504298	0.499033816425121	92
ELANE	326.92952560797	0.456473707467963	53
CTSB	1815.22337419252	0.503411306042885	98
B2M	3296.84143434172	0.510123456790123	115
TNF	32578.011152591	0.616348448687351	406
MMP9	8496.03175090114	0.555675094136633	244
IL10	5524.22715499655	0.546271813855103	229
IL6	23367.9182458435	0.603035610040864	373
SERPINA1	919.65521428981	0.474506201194304	64
SCARB1	1318.57396424346	0.506869479882238	103
SOD1	1681.53140016295	0.50390243902439	98
HMGCR	1439.80855365026	0.485432330827068	61
ANPEP	2259.45722166977	0.474288337924702	59
HNF4A	1824.75826716709	0.510123456790123	107
TYMS	3260.36751670133	0.489341544291805	85
EZR	3239.73400692189	0.499275012083132	82
CYP1A2	1040.04914305742	0.466576332429991	52
DPP4	1040.07194252203	0.483387927000468	63
CYP1A1	1677.33490650516	0.48384074941452	66
GSTP1	1685.35301423226	0.485660554771979	63
SLC2A1	3326.13912975108	0.508866995073892	100
TGFBR1	894.712997511093	0.502431906614786	94
CYP3A4	2097.29436258793	0.487034417727487	69
ABCG2	3681.13403110986	0.495206136145733	76
RARA	1517.90263215337	0.501456310679612	91
NQO1	1242.07840831415	0.483614232209738	61
FBL	960.541373153897	0.463644524236984	52
EIF2S1	945.341193670782	0.485204321277595	72
HSP90AA1	22634.8973780784	0.59401955146636	343
HSPA8	4991.86050383193	0.530559835644581	161
MED1	2329.19446787573	0.485432330827068	85
RRM1	1192.62840686019	0.476476014760148	68
EIF5B	1182.55151078344	0.473202015574897	56
CCND1	7024.35291783285	0.569459757442117	276
KRAS	13176.6014819944	0.568519537699505	274
CDH1	6794.63575507972	0.549175970228602	217
MAPK3	10517.0995104214	0.565717415115006	265
EPAS1	1767.10921569251	0.512909632571996	119
EPCAM	554.680635704525	0.493785850860421	78
KDR	3368.7155924737	0.535233160621762	189
STAT3	16934.0357449991	0.598147075854082	353
CDH2	2094.23890899839	0.518054162487462	131
TP53	68000.5547205313	0.667312661498708	528
ERBB2	8196.08010682192	0.561413043478261	252
KIT	3227.62202046542	0.530015392508979	176
ANXA5	2507.43899038364	0.535233160621762	183
ALDH1A1	997.010984803773	0.483614232209738	59
HPRT1	1486.1593860429	0.481136469492315	56
CASP3	14318.0505828513	0.57677275265215	298
MET	2053.00601907053	0.515984015984016	134
EZH2	4700.85598061619	0.531652084405558	179
SLC2A4	1155.38585540649	0.501699854298203	90
GSK3B	8277.98154171413	0.559285327558202	241
PGR	1864.89436120753	0.516758379189595	125
TOP1	521.732941852163	0.463852716659183	54
PARP1	8958.44570959696	0.548301486199575	219
MCL1	1754.07046908688	0.525699745547074	156
ABL1	7319.92455385827	0.538581856100104	193
SRC	26877.294846531	0.589611872146119	337
NOTCH4	1025.58185104618	0.481809701492537	61
SYK	1849.20030172789	0.511133102424542	130
BCL2L1	3020.7945054079	0.541404612159329	194
TFRC	3142.94975076284	0.515984015984016	130
ITGB1	4189.49216554806	0.529472065607381	167
BCL2	11150.173542744	0.581971830985916	308
DHFR	1631.92708151774	0.476695892939548	52
ESR1	16778.7787208142	0.583286278938453	316
HIF1A	12765.8800734944	0.582957110609481	313
AKT1	45871.7215791707	0.641216635630043	462
MYC	33441.2562071315	0.62042042042042	415
CTNNB1	22538.7295125752	0.601630751310425	358
IGF1R	2408.28566140259	0.53219989696033	167
NOTCH1	3049.77246715098	0.536902286902287	188
MAPK12	441.624097877843	0.491203043271517	70
MAPK1	10188.5482683128	0.550346297282898	217
AURKA	2369.71515831163	0.510627780523974	126
RIPK2	537.665925134022	0.459315251222766	56
CDC37	1221.72788317428	0.496395963479097	89
RPS6KB1	1460.30598837653	0.519617706237425	125
CD38	750.479078812363	0.489109848484849	83
CDKN1B	993.284557752622	0.512909632571996	130
MAPK14	3968.82078554016	0.528388746803069	161
FLT3	420.719521807784	0.49831162566329	95
CDK4	3416.29819462411	0.534126163391934	177
MDM2	4553.85329875073	0.543970510795155	207
CCND2	403.871931843082	0.499275012083132	94
SMAD2	1482.69256969091	0.523833671399594	145
AXIN1	1113.81473534051	0.498552123552124	87
CREBBP	5212.14704659698	0.536902286902287	190
PRDX1	896.970823972649	0.487494100991034	64
EP300	11461.6908464197	0.566027397260274	267
BRD4	6997.19544117717	0.521717171717172	170
BIRC3	665.147792292931	0.49735194992778	96
PIK3CA	3024.54602970965	0.541121005762179	209
CDK6	1074.34747056521	0.512909632571996	126
TMPO	991.814289787644	0.460749330954505	50
CDK2	6381.95426345244	0.541121005762179	204
ERBB3	441.026515044505	0.501456310679612	101
SKP2	512.891612914013	0.494258373205742	100
IFNA1	919.203456682483	0.499033816425121	115
NTRK2	1818.36132544022	0.493785850860421	78
FLT1	932.526400000449	0.505134474327628	109
RANBP2	1405.70210103773	0.475598526703499	66
LRRK2	4786.31037934736	0.508116084604033	107
RUNX1	1083.66510645972	0.506372549019608	113
DDB1	813.389644792915	0.465944970681101	74
TERT	2608.79473550482	0.515726410384423	131
PRKDC	2436.58377365482	0.501456310679612	116
PAK2	834.198282963337	0.482710280373832	75
PKM	4497.39647657436	0.512146752602876	114
CUL1	1520.76918379748	0.496157540826129	115
CASP9	1359.56417399978	0.517794486215539	139
PRKCD	615.166988751904	0.501943634596696	87
SMAD3	2665.51495938369	0.532474226804124	173
MAPK11	667.434783165255	0.498552123552124	84
KAT5	1524.41778126175	0.487494100991034	91
ERBB4	1184.05343876352	0.490736342042755	82
ATR	388.293	0.469758981355161	67
E2F1	1969.01500762544	0.521717171717172	145
GATA2	345.063599124197	0.486804901036758	70
RAC1	1782.35590412223	0.496395963479097	101
EPHA2	1645.24265225362	0.487954652810581	86
CASP8	2016.41446496415	0.524631792788217	154
XRCC6	1252.37255043347	0.490270526815377	101
STAT1	8881.09566652153	0.551816239316239	236
MTOR	8095.25735604641	0.559891598915989	250
BECN1	3718.37033873442	0.519617706237425	134
CD2	442.934058485304	0.465734896302976	66
NRAS	2473.80660748272	0.526503567787971	169
PSMA7	1351.81648500479	0.494731800766284	97
XIAP	2327.80921921867	0.51624187906047	127
HSP90AB1	11267.7539719276	0.576129392080312	294
PTPN1	782.891657346407	0.504148365056125	92
PIK3CD	288.946606923467	0.487494100991034	91
ITGB2	1143.54382342626	0.494968854815525	104
HDAC1	7869.31879450109	0.545118733509235	207
ITGAM	2483.17127248887	0.519356460532931	161
HDAC6	1367.46933392524	0.511386138613861	111
PRKCB	2398.8195499057	0.499516441005803	85
CD274	2761.05934039554	0.525699745547074	171
RELA	3227.47550677849	0.539989545216937	196
BIRC2	773.32906748617	0.500484496124031	99
LCK	2253.7916351522	0.5165	134
CDK1	5500.72653705436	0.534679089026915	183
BCL6	1933.79704747778	0.491436726926736	97
MAPK8	3556.29772895686	0.531105398457584	165
RHOA	7373.94348074552	0.544257112750263	210
JAK1	1026.72376099493	0.514442231075697	139
CHEK1	2835.72258743407	0.512400793650794	138
SQSTM1	3004.17416756272	0.520140986908359	140
AR	5731.01532350129	0.531378600823045	157
RACK1	4797.21755927564	0.519879214896829	133
RAF1	662.941767188772	0.50390243902439	101
BCL2L11	1700.82609514115	0.517275913870806	130
CCNL2	2150.46442469803	0.504640937957987	96
XRCC5	836.161369903048	0.477136258660508	81
DNM2	686.271379583157	0.467420814479638	43
MME	299.041725457505	0.48046511627907	55
CCND3	315.504769298941	0.486346516007533	71
PTPN11	2799.3548242081	0.523833671399594	161
CBFB	543.854284409148	0.48384074941452	72
SOS1	746.140289159938	0.504395	116
CDC42	10659.8979503118	0.543684210526316	207
HRAS	5078.73565337801	0.537740760020822	188
SNCA	4886.25166113385	0.509871668311945	102
PIK3R1	4546.05659353078	0.531105398457584	176
YAP1	1707.84432298361	0.495919347095535	86
CDK5	795.881234058991	0.48046511627907	57
NTRK1	1550.68035043389	0.508866995073892	111
SHC1	1316.8019535554	0.520140986908359	145
GRB2	5155.88357629472	0.534402483186756	189
PIK3R3	426.026506688325	0.49167063303189	93
MMP14	827.259656818492	0.484976525821596	73
JAK2	3886.32251864637	0.542257217847769	206
ACACA	1065.98349210693	0.460133630289532	41
FASN	4758.33653019617	0.495206136145733	81
PSMD2	927.573736895753	0.481585081585082	81
PPARD	970.891456211462	0.494731800766284	77
PRKAA1	1271.08551790297	0.460954930834449	43
ARG1	1187.39493710154	0.486117647058824	71
PPARA	2510.19237888033	0.511133102424542	115
RPS6KA1	671.515387050782	0.495681381957774	74
SLC1A5	805.596694485422	0.466365688487585	42
GZMB	2172.04916622914	0.503656752803511	120
CD69	622.255375525086	0.477798334875116	81
CCR2	943.661436652233	0.491904761904762	99
CXCR2	988.119272032909	0.489341544291805	85
SELE	340.587853086794	0.479795633999071	81
CD86	1675.73959583511	0.509871668311945	137
CD40LG	1010.85364723417	0.490969581749049	106
IL2RA	402.51886013795	0.477798334875116	92
ARRB1	3147.16953109422	0.507866273352999	109
IDO1	908.088987669561	0.489341544291805	83
CCL5	2177.23716674303	0.514955134596211	143
KAT2A	2545.80472634627	0.473635946813388	78
SIRT2	390.174732797081	0.48046511627907	68
KAT2B	994.786596297805	0.493314231136581	103
NOS3	1459.27318146358	0.504148365056125	91
SOD2	2463.4712408199	0.50390243902439	95
PHGDH	1845.48864712547	0.487264150943396	62
HSPA1B	2812.38449080312	0.5165	113
HSPA1A	572.205505510249	0.491904761904762	65
WAS	707.185241036093	0.475160993560258	55
PDGFRA	1673.00850242709	0.514698555057299	137
PDGFB	745.094116068208	0.493785850860421	90
TGFBR2	1585.53183045212	0.508616445100936	112
ADAM17	521.199961643733	0.477577438742487	57
TNFRSF1A	2350.71505922969	0.51624187906047	139
NOTCH2	1321.82102383788	0.492608488316643	75
NOTCH3	814.771391400065	0.488185255198488	70
TLR4	6019.88343764579	0.546850185283219	225
CTSS	1116.52883668152	0.493078758949881	93
CTSL	802.425911155118	0.458907152376721	49
PTGS2	6947.21606777723	0.543970510795155	205
HAVCR2	518.713219714052	0.475598526703499	69
AGTR1	3054.17070979005	0.483614232209738	84
COL1A2	1138.85683150506	0.475598526703499	70
COL3A1	907.834213163592	0.460133630289532	60
CCN2	926.501892783407	0.502676399026764	103
ADRB2	1539.01483763469	0.489805595068753	67
DRD2	2449.14679342496	0.474724264705882	53
OPRM1	1740.62555483747	0.474506201194304	49
AKT2	908.982333625144	0.508866995073892	110
AKT3	611.381644489573	0.494968854815525	87
GNAI2	1653.06736199131	0.470615034168565	70
PRKCA	4879.8937083296	0.518834756403817	130
GNG2	2553.44521087141	0.476915974145891	90
GNB1	3689.65625991789	0.491904761904762	101
PRKACA	12823.2377765839	0.527309851965288	149
ADORA2A	493.18981301876	0.460954930834449	41
P2RY12	753.822904475028	0.45829636202307	51
PDCD1	470.321626223422	0.491904761904762	84
FGFR1	1325.85330842163	0.506869479882238	112
MAP2K2	360.122822646883	0.489341544291805	67
PTK2	3345.00916657719	0.517794486215539	144
GRK2	1591.64558072596	0.470186618115612	62
BTK	3961.62968859947	0.504395	119
DVL2	1145.37767949884	0.481136469492315	65
CSK	350.066968478005	0.48046511627907	62
NR3C1	2027.06748157235	0.515211970074813	111
VHL	451.446157641651	0.477136258660508	63
GSR	1396.20932249465	0.481585081585082	56
EEF2	2610.02269073206	0.495206136145733	95
ENO1	4029.55951626974	0.504640937957987	101
TFAM	361.416665267642	0.472985347985348	43
MFN2	589.180308742186	0.476476014760148	46
PHB2	2341.57429491798	0.464478417266187	41
AGO2	3587.1822190459	0.506372549019608	101
LCN2	604.440053229008	0.478019435446553	58
BAG3	461.679637417267	0.472120658135283	52
TOP2A	1671.5034243275	0.500969932104753	109
CDK7	442.320964337359	0.457079646017699	64
SPHK1	2185.57203914144	0.483161833489242	47
PTGS1	991.391173917122	0.474942528735632	56
IFIH1	2757.3	0.467844202898551	81
RXRA	800.199734890428	0.488647114474929	80
CCNE1	1584.56498805275	0.507866273352999	118
KPNA2	1638.72967460822	0.482034531031265	80
EIF2AK2	857.903013813822	0.49402199904352	83
EHMT2	644.297602605789	0.475379659456972	62
MECP2	1187.65659007159	0.47735674676525	53
DDX3X	1176.05602992783	0.474942528735632	63
EIF4E	1415.5602662403	0.50121300339641	89
RAB5A	1123.39543103491	0.488647114474929	64
ANXA1	1694.14648199384	0.494968854815525	72
CYBB	1008.56646014973	0.501456310679612	98
FGFR2	815.662589717402	0.494494973671613	92
SUMO2	1953.84671168464	0.475598526703499	86
TLR2	2599.07525903021	0.520140986908359	145
NOD2	306.558151730908	0.468056184866334	64
HLA-DRB1	1281.92499035699	0.462192393736018	65
CASP1	1980.35831321108	0.514955134596211	140
PSMA3	1040.5345843691	0.487724268177526	88
PSMB1	698.823654333253	0.469118982742961	63
CCT2	924.372520533806	0.478019435446553	70
RUVBL2	1133.06436305168	0.475379659456972	77
NFE2L2	2139.07878850129	0.520140986908359	135
PGK1	1602.84756689601	0.490270526815377	79
KMT2D	289.709419356832	0.476036866359447	59
HMOX1	1662.35225664891	0.509368836291913	110
TXNRD1	647.015783134132	0.464061096136568	45
CYP19A1	1393.11391209016	0.489341544291805	59
MAPK13	441.059172056523	0.490969581749049	70
CSNK2A1	1574.83203230597	0.490270526815377	82
TSC2	2060.18731951497	0.508866995073892	110
PIK3R2	586.289419515528	0.495443645083933	108
HDAC5	480.621481774057	0.473635946813388	63
SKP1	1547.48783997623	0.50121300339641	113
MSH2	1140.44907680548	0.48957345971564	88
TRAF2	868.713106880763	0.490736342042755	84
MYOD1	1938.61656786851	0.487264150943396	66
LGALS3	1311.82984739181	0.505876591576885	108
CCNA1	1135.78589848486	0.506620892594409	113
CCNB1	2708.90068852579	0.521190716448032	143
ITGAV	1883.97952032291	0.49831162566329	100
ITGA2B	1151.55752426285	0.481360671015843	84
CSNK2A2	430.657753634007	0.47735674676525	54
ATF2	501.149	0.478240740740741	57
HDAC4	1277.03263472597	0.49831162566329	86
ZAP70	541.066653924212	0.495919347095535	86
NCOR1	2148.65447946146	0.499033816425121	112
TNFRSF10B	356.491883347408	0.487264150943396	71
PAK1	513.338294171825	0.479572887650882	67
BAX	629.46864339182	0.490037950664137	66
ITGA5	1114.8020519417	0.485204321277595	85
ITGA2	600.334074346141	0.474724264705882	70
RICTOR	554.594026979486	0.493785850860421	79
PRDX2	793.055093783306	0.482034531031265	48
MAP2K1	1655.73788692437	0.521190716448032	136
AXIN2	340.394581323844	0.473202015574897	57
HDAC3	981.242358671387	0.496634615384615	104
INSR	1295.12452656752	0.488647114474929	70
EIF2AK3	505.827905920483	0.499516441005803	89
STAT2	540.620883663062	0.480018587360595	70
SUZ12	370.011676734776	0.465944970681101	63
TUBB3	507.778113708912	0.476915974145891	46
ATF4	895.402065994097	0.47890588780714	60
MEN1	1212.41103217457	0.484294421003282	62
TUBB	1131.24689208608	0.487724268177526	74
FOXM1	1671.44656286632	0.499516441005803	107
ESR2	1230.45608895884	0.508616445100936	103
ATF3	596.036978771776	0.493314231136581	74
ANXA2	4902.09028211219	0.50390243902439	93
ARNT	608.152732768205	0.485660554771979	69
VCP	4561.47959685237	0.513164431197218	125
COL18A1	623.487590881628	0.467209407507915	63
EGLN1	346.748262861986	0.473853211009174	51
NEK2	4387.2331127601	0.458093126385809	47
PLA2G4A	828.735544377585	0.470829535095716	48
NFKB2	539.085803994629	0.489805595068753	71
CHUK	795.714	0.509620128268377	116
PSMB9	1359.90196739818	0.483614232209738	81
CA9	2532.88512060637	0.477798334875116	51
TUBB2A	333.78753911133	0.46615523465704	42
CHEK2	903.787311430809	0.49402199904352	105
SUMO1	2809.14164226573	0.49735194992778	102
ILK	418.54573460744	0.489109848484849	72
KDM1A	1010.4968752219	0.479795633999071	89
NCOR2	1271.80880268275	0.484294421003282	95
SETD2	792.699704030534	0.472552607502287	68
GLI2	1596.03790347815	0.475379659456972	54
IGF2	2357.3042675071	0.50121300339641	96
MAPK9	838.293727157575	0.496157540826129	77
LAMP2	872.756514407948	0.482484820177487	53
PIK3CG	1056.52450720408	0.501943634596696	96
PPIA	711.02868173591	0.487724268177526	54
CCNE2	628.319346283812	0.476695892939548	71
HDAC2	3079.69962192871	0.513419483101392	136
IKBKB	1168.10823992763	0.514698555057299	127
TYK2	1643.71942109809	0.495206136145733	97
TCF7L2	823.107632532552	0.473202015574897	53
CALM2	1572.85586138078	0.471044231646147	43
FGF1	413.695457418484	0.493549928332537	79
TRPV1	1563.89415834054	0.46615523465704	46
MAP1LC3B	1099.26105902158	0.499758103531688	81
CCNA2	2913.94619271881	0.523037974683544	152
PLCG2	602.120178310699	0.481136469492315	72
ITGB3	1819.79751677556	0.498552123552124	111
IKBKG	1830.23335428108	0.499033816425121	95
PIK3CB	458.26052304191	0.498792853693868	109
CYP27B1	315.563068636938	0.473635946813388	42
KIF11	801.600401704576	0.464687359424202	64
PLK1	3132.4943264365	0.50390243902439	123
TUBA1B	396.613533498301	0.468056184866334	50
FGFR3	440.753659964663	0.48406747891284	74
UBE2I	2709.75677094722	0.492843511450382	102
CCT6A	424.240183391821	0.465734896302976	56
TUBA1C	341.737964673102	0.460954930834449	42
CDK9	1098.27765235403	0.476695892939548	85
RPS6KA3	340.201396168561	0.473635946813388	51
PTK2B	1779.38324421725	0.487034417727487	69
ELOB	406.098506261055	0.460954930834449	56
ELOC	564.032191331443	0.464061096136568	62
MCM2	573.835117393563	0.460133630289532	61
TOP2B	462.97736445885	0.460338680926916	64
CUL2	307.245167230013	0.45748449955713	50
BRD2	832.144853490659	0.462399283795882	56
NCOA2	446.53487542214	0.481360671015843	68
PSMB8	964.561895924377	0.471259124087591	70
ROCK2	441.303580619905	0.481360671015843	52
RBBP4	785.671542429079	0.474506201194304	88
CHD4	706.829637278407	0.45748449955713	70
MAPK7	495.990773649874	0.480241748024175	49
AURKB	1459.11453169936	0.492843511450382	98
POLE	635.45357238698	0.468268359020852	65
RRM2	377.648649057108	0.45829636202307	56
PSMB10	650.656947609721	0.466365688487585	61
PSMB6	691.048648626806	0.468268359020852	61
PSMC2	407.419503698581	0.476476014760148	70
UBE2K	888.693121411634	0.462192393736018	43
IL2RG	313.226418898454	0.462813620071685	80
JAK3	445.414554654392	0.489805595068753	96
CUL4A	458.192219519686	0.459928762243989	50

## Sheet: Table S2
Table S2. The CytoNCA plugin calculates target clusters for squamous cell cancer.
name	Betweenness	Closeness	Degree
CYP2C9	1080.10040966806	0.455984555984556	62
SCARB1	2965.04932611465	0.510813148788927	121
SOD1	2458.51236002911	0.501912452188695	107
HMGCR	2371.78	0.493522774759716	81
ALB	27588.5610860079	0.574975657254138	327
ANPEP	860.317307547132	0.476209677419355	68
HSPA4	12694.400817767	0.554981203007519	261
UGT1A1	1176.08784666723	0.456689868522815	62
GSTM1	710.004253573707	0.454405540592536	44
HNF4A	4905.29330559041	0.512586805555556	130
TYMS	4762.38726939444	0.490244914902449	102
NR1I2	1703.90504386562	0.477557622321068	64
EZR	2376.56289639808	0.492493744787323	83
CYP1A2	1846.88148606544	0.471457085828343	72
DPP4	1470.2065418728	0.488420181968569	75
CYP1A1	2553.48279916637	0.487412298803137	85
GSTP1	3067.45097124665	0.489026915113872	77
SLC2A1	4426.42008124055	0.504700854700855	99
CYP2E1	2338.68528088868	0.475251509054326	75
NR1H4	1565.81338897442	0.481255093724531	75
TGFBR1	1372.04087278973	0.499365750528541	101
CYP3A4	4418.37485144551	0.492904841402337	100
ABCG2	2690.74380883617	0.498733108108108	87
RARA	2410.68163127887	0.499576988155668	101
NQO1	1250.14791136681	0.481255093724531	67
KCNH2	1947.80537548528	0.450419527078566	47
PPARG	12378.2230544336	0.550326188257223	245
INSR	1441.4944786001	0.489838241393613	78
EIF2AK3	2044.9507575573	0.498733108108108	95
PRKACA	13939.9066204259	0.52841163310962	171
HSP90AA1	25708.0137417446	0.58668653750621	364
HSP90AB1	17907.5147181659	0.573300970873786	320
GCG	2301.26224415753	0.484612228149364	76
ATP2A2	1237.14537370851	0.450247807853603	46
TCF7L2	798.507984137639	0.476594027441485	60
FBL	1067.38080684195	0.463318948607297	53
EIF2S1	592.624578699489	0.479886225111743	71
BRD4	7641.34306853197	0.521643109540636	184
TP53	87662.7432096761	0.653569452130603	564
IGF2R	1450.6739685635	0.483224222585925	58
ERCC2	780.839661109302	0.44973343488195	52
TFAM	1118.43750985687	0.474487746082764	51
RBBP7	779.708805044823	0.452143950995406	73
VCP	5967.32215980065	0.510813148788927	134
EIF4E	2286.59226810531	0.49663582842725	93
PSMA1	487.167484134989	0.474487746082764	76
MED1	5079.54705348799	0.49126455906822	105
LRRK2	4039.37499166974	0.504054630815194	109
CCT2	1098.42517338226	0.477557622321068	70
IFIH1	1126.07892147023	0.460967993754879	73
PABPC1	1401.01931331627	0.478913219789132	59
EEF2	2651.42934167974	0.493522774759716	103
RACK1	7078.64524131302	0.517755370451556	145
NFKB1	10174.6040571956	0.568608570052961	311
CCND1	8656.25709735983	0.560246679316888	286
KRAS	12462.137851904	0.560246679316888	280
CDH1	7937.74295612834	0.544490548639926	228
PDGFRB	2141.57027993064	0.512809379070777	150
MAPK3	10910.3778761327	0.560512577123873	281
EPAS1	1771.37699098311	0.508175559380379	121
EPCAM	1082.60751622012	0.494556113902848	83
KDR	2973.49733066888	0.525355871886121	181
FGF2	4711.25842113692	0.531503150315031	197
STAT3	23186.0390868205	0.589615576635047	373
CDH2	2513.9933182475	0.514148889856334	137
ERBB2	8735.71105182378	0.553161592505855	257
EGFR	41510.3009341019	0.602551020408163	415
KIT	3385.13793278264	0.522335249889429	169
ANXA5	3257.53930027304	0.531742458352094	189
ALDH1A1	2733.07604764838	0.488824503311258	75
HPRT1	2697.59691001975	0.486408566721582	61
CASP3	13508.333637927	0.57274490785645	318
MET	3167.24671192049	0.513255106475445	140
EZH2	5841.26231928418	0.529121863799283	194
SLC2A4	2056.97868355792	0.501912452188695	102
GSK3B	8083.64674061483	0.553161592505855	252
PGR	2718.60202971236	0.514596949891068	133
TOP1	1165.92264286259	0.463500784929356	66
PARP1	7281.26241571394	0.539762340036563	222
MCL1	2473.49998348997	0.522335249889429	162
MMP9	11874.3672443598	0.551611396543671	267
ABL1	6561.32609419163	0.529834006280843	188
SRC	31280.3840432423	0.58320987654321	361
NOTCH4	910.596262996208	0.480667480667481	63
SYK	2985.44365036355	0.509710832973673	144
BCL2L1	3687.24	0.536330608537693	200
TFRC	6124.33407204087	0.512142237640937	140
ITGB1	6170.68087177072	0.526996876394467	184
BCL2	16777.8657218609	0.577506112469438	334
IL6	28146.8297723218	0.593467336683417	392
DHFR	1923.31201543711	0.477171717171717	59
ESR1	27408.565493575	0.579774177712322	346
HIF1A	14177.1039271857	0.57413709285367	326
AKT1	59476.2769781715	0.634264232008593	505
CYP1B1	655.730129941332	0.455984555984556	49
MYC	48229.7158594182	0.611917098445596	447
CTNNB1	34989.2725193762	0.594662638469285	395
IGF1R	2375.93780283475	0.525823686553874	171
NOTCH1	3551.88755168186	0.531503150315031	192
TRPV1	3449.96800022954	0.464047151277014	56
CD22	553.311478877768	0.461147989066771	47
MAPK12	404.712269068222	0.488218272013229	74
MAPK1	8996.16093049906	0.541246562786434	219
AURKA	3805.42084095924	0.506649506649507	136
RIPK2	408.673556758972	0.451798010711553	57
TGFB1	9329.59338335178	0.552643893308376	266
CDC37	1573.8446604009	0.490652264229331	93
RPS6KB1	1685.44087277266	0.517528483786152	135
CD38	1867.74572753851	0.486408566721582	84
IL2	5987.64765324365	0.533423667570009	198
CDKN1B	2192.48633480279	0.506432246998285	137
MAPK14	2910.01982078621	0.522335249889429	167
FLT3	451.046451288854	0.495385906040268	97
RAC2	872.258712767933	0.48086319218241	93
CDK4	5213.94880060034	0.529359031824294	189
MDM2	5044.59468239045	0.538041002277904	215
CCND2	520.361356538056	0.49663582842725	97
SMAD2	1962.94134802719	0.519120879120879	154
AXIN1	1239.59039989668	0.493110647181628	93
CREBBP	4931.99580382545	0.530309833857207	195
PRDX1	1105.20860409013	0.487010309278351	69
EP300	11804.3839123719	0.554981203007519	274
BIRC3	988.177662966403	0.493522774759716	102
PIK3CA	6284.18910762953	0.534147444595206	218
CDK6	1768.00795539798	0.510592304366623	131
TMPO	1200.29864409667	0.458818958818959	52
CDK2	10203.9187592173	0.536574284416174	224
ERBB3	636.647840959654	0.496427070197562	104
SKP2	593.198840574385	0.489229494614747	103
IFNA1	867.003208619938	0.493935591802593	108
NTRK2	2625.57841183859	0.491878384006664	85
FLT1	876.818002634123	0.499365750528541	101
RANBP2	2564.73129654921	0.471268954509178	72
APP	10428.8432013604	0.534147444595206	184
ERCC3	729.425729801719	0.456689868522815	56
FGFR4	419.799547951003	0.478913219789132	64
RUNX1	2255.7922329807	0.507520412548345	124
DDB1	1256.73560931626	0.465694006309148	83
TERT	3859.05867231257	0.515495416848538	139
PRKDC	2322.87397696856	0.496010079798404	118
PAK2	1020.97657112324	0.476209677419355	81
PKM	4802.67852338679	0.510592304366623	119
CUL1	3301.20844349088	0.492699207342511	125
CASP9	1652.58523390542	0.514596949891068	144
PRKCD	877.86617757668	0.497472620050548	94
SMAD3	4200.2967127316	0.528648164726947	186
MAPK11	652.837869087549	0.49517819706499	87
KAT5	1564.45922202618	0.486008230452675	98
ERBB4	1445.74091772016	0.489432242022379	85
ATR	701.281183760587	0.466982997232108	74
E2F1	2273.3180600371	0.516849015317287	153
GATA2	806.293708650246	0.490244914902449	76
RAC1	1592.68186149513	0.492083333333333	109
EPHA2	1466.19269032523	0.485209531635168	87
CASP8	1879.29178125193	0.519349164467898	159
XRCC6	1816.14817526101	0.488420181968569	107
STAT1	8584.21014361969	0.543238270469181	235
MTOR	8456.92561089081	0.553420805998126	255
BECN1	2434.03506664257	0.51707530647986	140
NRAS	2521.23412014325	0.521412803532009	169
PSMA7	1001.10718544609	0.488622258998759	96
XIAP	2536.98838495312	0.511476829796449	132
PTPN1	873.625779388834	0.498733108108108	89
PIK3CD	707.169281759388	0.484413453650533	101
ITGB2	2105.51561004584	0.491468997086975	117
HDAC1	11013.2685367787	0.541246562786434	231
ITGAM	2879.17395639717	0.516171328671329	169
HDAC6	1243.74117361397	0.505998286203942	114
PRKCB	2019.57432480567	0.494763301214914	89
CD274	2774.14841542387	0.51707530647986	160
RELA	4809.58584189748	0.531981981981982	202
BIRC2	1056.91323576253	0.496010079798404	104
LCK	1892.53985454314	0.511034184335785	137
CDK1	8458.7446367687	0.530786516853933	200
BCL6	2675.30128839835	0.491878384006664	105
TMPRSS2	1401.06972825053	0.473726434015243	47
MAPK8	3030.16541612298	0.525122276567363	169
RHOA	11664.7871449929	0.542988505747126	233
TNF	41553.5373682319	0.608135942327497	433
JAK1	1179.9081716113	0.507302405498282	135
HSPA8	8560.6721877154	0.530548068283917	178
CHEK1	4435.42531888775	0.507738607050731	153
SQSTM1	3106.37118276566	0.518892794376098	147
SRSF2	1293.81674550717	0.452317119877442	49
AR	7863.78574159056	0.526996876394467	173
RAF1	639.518058942553	0.498943810730883	101
BCL2L11	1359.8609952329	0.509271237602415	127
CCNL2	2951.40198413823	0.5	103
XRCC5	823.749899958221	0.472778222578062	83
HCK	752.05726134897	0.478719092014593	80
DNM2	592.752087659689	0.462955703645629	46
MME	766.131124885809	0.486408566721582	70
CCND3	568.488310935994	0.481844145246838	73
PTPN11	2660.1734514322	0.516397026672497	158
CBFB	980.268657566377	0.481451284141867	79
SOS1	1103.61966023607	0.498102066638549	120
CDC42	9371.21599461258	0.539762340036563	217
HRAS	4426.7145286693	0.530309833857207	187
SNCA	7384.94271351029	0.512142237640937	122
PIK3R1	3210.48501776777	0.526057906458797	184
YAP1	1399.85245275227	0.491673605328893	90
CDK5	1664.92345474475	0.483619983619984	67
EPHB2	508.159448707393	0.451625239005736	46
NTRK1	2869.87723882951	0.505565068493151	114
SHC1	1567.47166008192	0.513925152306353	145
GRB2	6909.70816075794	0.529834006280843	199
PIK3R3	552.803078828366	0.490244914902449	98
MMP14	884.292658712354	0.481059063136456	75
JAK2	5863.34744664261	0.534147444595206	204
ACACA	1087.93875403003	0.460788138899727	47
GOT2	2649.87169836336	0.465510445407962	57
FABP4	562.398159812829	0.468836840015879	45
CSNK1A1	401.631416102019	0.476401774909238	52
FASN	5545.02336132846	0.494556113902848	95
PSMD2	585.623340880696	0.477557622321068	81
PPARD	1416.57454486502	0.49831223628692	86
ARG1	1719.44960660967	0.485010266940452	74
SREBF2	669.060201337327	0.470893141945774	44
PPARA	4221.91962531932	0.515720524017467	138
RPS6KA1	444.619909910563	0.489635157545605	74
SLC1A5	3203.07863753467	0.461328	43
ACE	1878.56400798576	0.5	104
HMOX1	2398.09891352558	0.509490940465919	120
MMP2	3980.75212452631	0.524888888888889	185
PLAT	477.497558318007	0.473726434015243	64
NR3C1	3406.11264970991	0.514596949891068	123
TTR	1556.64953637979	0.469209376241557	51
LGALS3	2415.11967209007	0.506432246998285	118
VWF	4477.99167993661	0.49126455906822	118
ITGA2B	2092.64324345513	0.479691307879773	97
SELP	408.301140283391	0.461869378177552	75
REN	661.511222547818	0.486208316179498	80
AKR1B1	761.910777620564	0.457751937984496	45
B2M	5269.66223057329	0.509271237602415	122
ITGA5	1552.95533431066	0.482829108748978	97
PLCG2	586.247666833536	0.477364591754244	79
CTSS	3174.06831021911	0.49517819706499	113
CTSB	3329.48635652919	0.500423728813559	108
CTSL	544.802365247642	0.457929430011632	56
LCN2	631.891822500742	0.477944152165115	66
CYBB	1572.65767023362	0.49852258336851	113
IGF1	5138.78801330204	0.537551206190259	208
TLR4	6491.97312092048	0.54348826507133	240
CCN2	1507.11271085858	0.502125850340136	115
ADRB2	976.318815211973	0.486408566721582	63
PTGS2	8261.66631342147	0.540256175663312	217
MMP1	1203.91714658529	0.493935591802593	93
IL10	6319.59775556833	0.54248966467616	233
SERPINA1	2773.60289183009	0.475442834138486	72
F2	1102.65643937675	0.457220286488579	57
NOS3	2041.83291043858	0.501699235344095	97
SELE	1051.74186092677	0.475634313330648	86
ADAM17	532.085591992098	0.474106784423926	64
NPPA	1231.97663043099	0.469582504970179	59
ACE2	797.534676717001	0.4822376480196	74
AGTR1	3042.00948991132	0.484413453650533	93
AGT	9622.79007901617	0.524888888888889	175
TLR2	2768.90623377317	0.515945827872433	153
TNFRSF10B	487.904171395785	0.482040816326531	74
CCR2	773.644735350234	0.489229494614747	98
ITGA2	1021.46267075175	0.474106784423926	83
TGFBR2	2012.82678330781	0.506432246998285	120
FCGR3A	4003.33728614306	0.486008230452675	126
TYK2	1640.47714473027	0.489635157545605	93
CASP1	2483.88550271189	0.512809379070777	152
CCL5	2114.26466375631	0.513478260869565	144
ITPR3	1421.73166634542	0.468093539437178	56
HSPA1B	2616.68855523406	0.513032145960035	117
HSPA1A	1343.08094276309	0.49126455906822	69
WAS	812.46	0.466429699842022	60
PDGFRA	2076.87195631694	0.507520412548345	132
PDGFB	1159.6222957213	0.490041493775934	96
TGFB2	399.322466262836	0.488622258998759	83
BMP2	495.787580095038	0.483224222585925	72
FKBP1A	2505.44823677785	0.484016393442623	70
NOTCH3	910.269071878024	0.487211221122112	75
TNFRSF1A	2453.6691086629	0.511255411255411	148
NOTCH2	646.632101335232	0.490244914902449	75
MMP7	948.609571266184	0.488218272013229	75
MMP13	435.244516348468	0.474106784423926	67
MMP3	676.385562014048	0.490652264229331	85
IDO1	680.743887183751	0.487211221122112	80
SELL	826.478746473803	0.470143312101911	91
DRD2	3693.4033492655	0.478137651821862	61
EPHX2	2226.14266427639	0.455281418658443	51
OPRM1	3102.09022154285	0.474106784423926	59
GSR	1686.90733372123	0.480471928397071	64
RAB5A	1015.5306713551	0.486008230452675	66
ATF3	687.646168837381	0.491878384006664	76
ADORA2A	754.136667651838	0.459711950175165	44
CD86	2106.83147387477	0.505565068493151	141
PDCD1	554.032043995096	0.487613542526837	84
GNB1	4590.42810414552	0.486809563066777	108
FGFR1	1059.66178813392	0.504269854824936	112
ARRB1	2847.06166206206	0.505132591958939	107
GRIN2B	1960.49041047854	0.47467845659164	62
DVL2	1019.07876202159	0.476401774909238	71
VHL	719.625978835732	0.472778222578062	65
UBQLN2	941.899233131376	0.460788138899727	50
GNAI2	1473.23767641155	0.464594807238395	71
GRK2	1046.75179291467	0.464594807238395	56
ITPR1	2466.65983673185	0.478525121555916	71
MFN2	1318.49354332926	0.476401774909238	54
SOD2	3285.70761972861	0.502767134951043	102
PHB2	1626.86626592345	0.464229559748428	46
AGO2	3562.42500049084	0.504269854824936	109
BAG3	1321.85467632069	0.467722772277228	55
TOP2A	2982.97354675592	0.49852258336851	123
CDK7	652.88909667532	0.454930662557781	68
SPHK1	1570.2809432222	0.479691307879773	48
PTGS1	1229.02411904873	0.474487746082764	60
ILF2	765.444998601458	0.458640776699029	54
COL1A1	3451.58935917151	0.504700854700855	121
NCOA1	756.620642146326	0.487412298803137	81
KAT2A	759.433660402372	0.47467845659164	82
RXRA	2998.23522587586	0.494970662196144	98
CCNE1	1576.29537039845	0.501912452188695	124
KAT2B	1439.16721504244	0.494349100041859	113
KPNA2	1285.97418238499	0.482829108748978	82
EIF2AK2	2705.08236112062	0.489432242022379	81
EHMT2	1116.05722944229	0.478137651821862	71
MECP2	736.796884637022	0.475442834138486	56
DDX3X	1213.64828768631	0.472778222578062	67
HTT	2153.24627669198	0.507302405498282	110
MAPK13	401.911543751029	0.487412298803137	74
COL1A2	1045.84727328548	0.478525121555916	81
MAP2K1	1279.90865698316	0.514372822299652	137
COL3A1	950.567587041216	0.460608424336973	73
ROCK2	653.063436895577	0.479496548924076	55
CXCR2	895.091866223339	0.485608552631579	89
ESR2	2509.04903127985	0.510371650821089	113
NCOA2	623.764650577152	0.486208316179498	77
ILK	499.63862651834	0.486008230452675	75
PTK2B	1498.22854388215	0.485608552631579	78
PRKCA	4409.70436178186	0.517982456140351	139
NFE2L2	3070.08313895301	0.518664909969258	148
ANXA1	1233.84559557381	0.492493744787323	72
BTK	4332.5030554306	0.502767134951043	133
TUBA4A	707.666069353353	0.46024941543258	47
ITGAV	2238.61167026508	0.494349100041859	112
ITGB3	3540.59748481929	0.497263157894737	125
CA9	411.890584907607	0.474487746082764	49
ANXA2	3258.76710011558	0.500848176420695	95
NOD2	1319.58284956585	0.466613986566574	71
HLA-DRB1	1302.96664003023	0.457574583494769	63
PSMA4	1266.39184744349	0.472778222578062	74
PSMA3	874.990233195901	0.481451284141867	85
PSMB2	552.975706102212	0.4724	73
RUVBL2	1056.28211367327	0.470330545599363	78
PIK3R2	838.87827526335	0.49126455906822	114
TRAF2	739.21784450401	0.485608552631579	90
CDK9	2067.76925939966	0.479886225111743	95
MEN1	1132.33504935827	0.485010266940452	66
ARNT	633.302174558566	0.486008230452675	70
TNFSF10	433.474981962524	0.478913219789132	73
RRM1	2299.66746484889	0.477557622321068	84
RRM2	1368.35451583058	0.459890965732087	74
PGK1	1706.09008392909	0.490041493775934	82
ENO1	3440.92927811652	0.504700854700855	101
KMT2D	644.193348696689	0.477750809061489	66
TXNRD1	768.858758484827	0.464047151277014	52
CYP19A1	3059.18785790328	0.491060291060291	75
GZMB	1451.91297904074	0.497263157894737	118
CSNK2A1	1880.44011556775	0.491060291060291	89
TSC2	2340.01128675716	0.503195568811248	118
HDAC5	469.610961770134	0.470143312101911	66
CD69	477.337919204328	0.473916532905297	79
SKP1	1553.56720907236	0.496844762305427	116
MSH2	1638.0473372448	0.484413453650533	96
SIRT2	967.248908812998	0.476017734784361	69
MYOD1	1448.17473420148	0.485010266940452	70
CCNA1	1545.17560690071	0.504054630815194	119
CCNB1	2814.30985120047	0.514148889856334	149
APC	484.994799180745	0.467722772277228	43
CCNT1	1326.08116784078	0.459711950175165	58
CSNK2A2	681.813350253307	0.476594027441485	60
HDAC4	1355.1416606656	0.496218487394958	94
ZAP70	636.838235316924	0.49126455906822	92
BCL2A1	419.909222525893	0.476786435203876	59
NCOR1	3713.1853005655	0.502339430029775	127
CTSK	460.909132867542	0.466613986566574	57
PAK1	712.550143507691	0.47467845659164	73
BAX	702.009315812668	0.486208316179498	68
RICTOR	599.784662311796	0.48801652892562	82
PRDX2	727.08524709724	0.478913219789132	48
AXIN2	598.536948135346	0.471645367412141	63
HDAC3	1666.29785170874	0.498733108108108	115
STAT2	601.590442986804	0.47429718875502	63
SUZ12	1046.15576256458	0.469956227616395	73
TUBB3	586.672213238951	0.470893141945774	44
TUBB	1424.23762421941	0.484811165845649	77
PTK2	4288.04172619605	0.511698440207972	154
FOXM1	2103.24788741606	0.49831223628692	114
MAP2K3	861.512104117835	0.469956227616395	50
COL18A1	819.919004178238	0.466245558626135	72
NEK2	935.914485445423	0.458640776699029	57
PLA2G4A	1066.83723627697	0.47108097327483	55
CHUK	1169.88184163365	0.506649506649507	123
CD40LG	1860.23807355158	0.487010309278351	107
PLAU	2107.6187706126	0.495593789341167	99
PSMB9	1319.68874176409	0.480667480667481	82
IL2RA	492.948176856669	0.472589035614246	84
TUBB2A	573.036089963947	0.462774294670846	45
CHEK2	1438.81211773622	0.491060291060291	111
AKT2	963.848830192776	0.504700854700855	114
SUMO1	2269.43119074822	0.497053872053872	111
KDM1A	2604.52492962821	0.481059063136456	105
NCOR2	1936.13011207877	0.488420181968569	109
SETD2	1937.21695395635	0.466245558626135	72
GLI2	716.415669516994	0.474106784423926	55
IGF2	1773.81911798173	0.499365750528541	100
MAPK9	1027.17288694882	0.49517819706499	83
LAMP2	1508.51395061888	0.481451284141867	59
PIK3CG	1021.2287130486	0.493522774759716	100
PPIA	700.514984686663	0.485808309337721	56
CCNE2	590.102667254032	0.474869320466425	77
HDAC2	2915.0992154878	0.511255411255411	147
IKBKB	2343.7230007447	0.511920242739489	138
TUBA1A	1339.90243130587	0.473916532905297	56
PHGDH	1765.24804750097	0.485408960131525	63
CALM2	2187.41619327296	0.47467845659164	53
FGF1	450.403681217063	0.488420181968569	80
MAP1LC3B	1015.96560034129	0.496218487394958	82
CCNA2	4266.43088025195	0.520723104056437	164
AKT3	966.14110516974	0.489838241393613	91
IKBKG	850.39446116751	0.496427070197562	99
PIK3CB	950.125944649557	0.491878384006664	117
CYP27B1	1057.30861760066	0.479301948051948	53
KIF11	2243.64061605645	0.465327029156816	78
PLK1	4566.68431649687	0.504916631038905	135
CTBP2	1121.84727369841	0.4724	55
TUBA1B	762.967319873103	0.463500784929356	52
SUMO2	1975.06410838093	0.476594027441485	91
FGFR3	492.747403840374	0.481647634584013	75
FGFR2	570.766894983401	0.490448504983389	90
UBE2I	3035.55233998188	0.495801847187238	112
TUBA1C	610.825081743197	0.456866537717602	44
ELOB	845.161220922446	0.460967993754879	64
ELOC	761.466597150208	0.461328	68
MCM2	757.981229963316	0.457220286488579	69
TOP2B	777.215372209528	0.459890965732087	68
BRD3	388.705792054072	0.460967993754879	53
KDM5B	631.518542111437	0.451625239005736	44
BRD2	1057.89499263094	0.463682764036121	65
PSMB8	825.434020276436	0.466061562746646	70
THRB	1093.07325262134	0.464412111679119	45
CCNB2	533.367689648351	0.449391171993912	70
AURKB	2010.46575594679	0.490652264229331	109
RBBP4	1250.95550065405	0.476401774909238	97
CHD4	1790.22483780124	0.462774294670846	94
CHD3	480.374417197052	0.454405540592536	62
MAPK7	391.979029810581	0.474487746082764	49
WRN	990.666461304898	0.450591377336894	68
POLE	929.716985845695	0.464412111679119	69
PSMB10	728.146397217531	0.462050078247261	62
PSMB5	533.033760043746	0.472778222578062	67
JAK3	415.264440649694	0.483619983619984	87
CUL4A	739.432957869007	0.45616067979915	58
UBE2D2	601.032064546875	0.459533073929961	54

## Sheet: Table S3
Table S3. The CytoNCA plugin calculates target clusters for basal cell cancer.
name	Betweenness	Closeness	Degree
CYP2C9	1212.19820579478	0.459326522890655	67
SCARB1	4705.66643217509	0.510727808161548	126
SOD1	2446.6306913036	0.501445683601817	107
HMGCR	2896.46218498764	0.493095044679123	85
ALB	28909.9765206278	0.573995271867612	334
ANPEP	588.043921362207	0.474033580632565	67
HSPA4	11403.6466090232	0.551316984559491	255
UGT1A1	1246.50901171206	0.457595175273276	67
GSTM1	685.016036465473	0.45536384096024	46
HNF4A	5305.41506555432	0.512452511608274	135
TYMS	5135.17430162699	0.489911218724778	101
NR1I2	1784.2310214346	0.475891807134457	68
EZR	1979.45963472943	0.491299069202752	82
CYP1A2	2253.60955828814	0.476639183352964	79
DPP4	1212.4640460298	0.488138319260153	74
CYP1A1	2530.74042989255	0.488727858293076	88
GSTP1	2976.19025872833	0.488727858293076	79
SLC2A1	3974.43361385832	0.50541215653622	104
CYP2E1	2410.99409290078	0.47832939322301	79
NR1H4	1766.40660602105	0.479084451460142	80
TGFBR1	1414.32830362918	0.494098494098494	102
CYP3A4	5722.29854965843	0.495712535728869	110
ABCG2	2867.16940001483	0.496523517382413	91
RARA	2321.75635017639	0.49510603588907	101
NQO1	1533.61541617345	0.482128673550437	70
KCNH2	2082.58693715048	0.452478568766306	53
PPARG	13957.7871499703	0.550317316409791	250
INSR	2671.95932252997	0.487550200803213	79
EIF2AK3	1681.46047277947	0.495712535728869	94
PRKACA	25390.2177885883	0.534566270365478	196
HSP90AA1	24479.9684175538	0.582254196642686	359
HSP90AB1	16983.6051765075	0.569418386491557	315
GCG	2873.88618997209	0.488138319260153	83
ATP2A2	1495.62951860448	0.45230998509687	49
TCF7L2	990.013515888076	0.474775127102073	62
FBL	964.096956283281	0.459848484848485	51
EIF2S1	560.459605912493	0.475332811276429	69
BRD4	6812.80889592575	0.518139137857448	181
TP53	89160.1307915644	0.647121535181237	562
IGF2R	1410.29003766648	0.478895463510848	57
TFAM	2868.69347216885	0.478895463510848	67
RBBP7	793.166515302503	0.450129773822766	72
VCP	5588.6469604166	0.509014675052411	131
EIF4E	2085.95860241801	0.492095662748277	91
PSMA1	737.45854110887	0.472925594078691	77
MED1	5608.45612910808	0.4953080375357	110
LRRK2	4469.2665055251	0.503943545039436	111
CCT2	1397.45260432329	0.477013752455796	71
IFIH1	1159.62205032197	0.457767722473605	73
PABPC1	1348.65155666908	0.475332811276429	57
EEF2	3391.74184239099	0.493696624644164	104
RACK1	6657.72925546086	0.515498938428875	144
RNASEL	1597.38554955782	0.45230998509687	45
NFKB1	10666.8691840526	0.565440149045179	310
CCND1	8582.49109511044	0.557904411764706	284
KRAS	12105.5528299466	0.55816091954023	281
CDH1	8545.84972627021	0.539555555555556	229
PDGFRB	2920.58409984876	0.508588186007541	150
MAPK3	14152.2008660417	0.559963099630996	285
EPAS1	1753.54878368248	0.504781704781705	120
EPCAM	1071.11547859971	0.488531187122736	83
KDR	3087.63051043221	0.523275862068965	181
FGF2	5199.1010721096	0.529899607158446	198
STAT3	21386.2759872925	0.585907335907336	370
CDH2	2721.00774206516	0.510942760942761	137
ERBB2	8557.51237148669	0.548576592860371	256
EGFR	43667.2199089765	0.599802371541502	417
KIT	3004.68128751981	0.517035775127768	168
ANXA5	3448.59686414929	0.527826086956522	189
ALDH1A1	3035.80766328872	0.491497975708502	79
HPRT1	3130.14708425849	0.4856	63
CASP3	15520.8698508228	0.57022076092062	321
MET	3346.75963323346	0.508375209380235	141
EZH2	5769.05580849948	0.526452732003469	192
SLC2A4	2243.85387467118	0.50206782464847	105
GSK3B	7662.76110805948	0.551066727190195	252
PGR	2319.83920132627	0.512885509083228	130
TOP1	1222.34039606982	0.459500378501136	67
PARP1	6729.51905640212	0.538120567375887	222
MCL1	1918.07857897324	0.517035775127768	161
MMP9	11977.7914732192	0.5483288166215	267
ABL1	6114.29756937819	0.526452732003469	186
SRC	37883.1777027535	0.583373378183566	372
NOTCH4	912.608997352925	0.477388910735352	61
SYK	2123.12916425313	0.503943545039436	141
BCL2L1	3859.60743044116	0.534566270365478	200
TFRC	4787.1228232718	0.509228187919463	141
ITGB1	6984.41336645068	0.524859489840035	186
BCL2	17274.1461524647	0.573724007561437	333
IL6	29530.1054121756	0.590754257907543	397
DHFR	1807.57054632237	0.477764659582841	58
ESR1	30218.8781361313	0.578370652691758	350
HIF1A	13991.6257240618	0.570488721804511	324
AKT1	61505.0562743211	0.630977130977131	510
CYP1B1	726.690342034153	0.457940399849114	52
MYC	43528.8388512786	0.605486284289277	442
CTNNB1	35789.0558391871	0.591617933723197	397
IGF1R	2649.12244121282	0.524179620034542	172
NOTCH1	2986.94670090436	0.524406047516199	190
TRPV1	3964.59317405115	0.467822736030829	62
MAPK1	9458.10502583412	0.539795464650956	221
AURKA	3703.63498236708	0.498972461981093	133
TGFB1	8862.09926859183	0.549569941149842	264
CDC37	1594.01671592421	0.488924687877567	92
RPS6KB1	2202.70560351261	0.516815666240954	136
CD38	1342.83659471871	0.483087942697971	84
IL2	6837.19151456736	0.532456140350877	200
CDKN1B	2326.2352073601	0.500825082508251	137
MAPK14	2968.73266661286	0.518581802648441	168
RAC2	936.752779303794	0.480221518987342	95
CDK4	4950.70400712447	0.525313717005625	186
MDM2	5127.9734656227	0.534566270365478	215
CCND2	535.809146908262	0.491100323624595	97
SMAD2	1997.44170218518	0.5141889030072	154
AXIN1	1031.96320543617	0.491896272285251	90
CREBBP	5479.22516678677	0.53129102844639	195
PRDX1	1196.74356168883	0.486573146292585	69
EP300	11792.7883057159	0.553075170842825	272
BIRC3	886.786462974882	0.488531187122736	100
PIK3CA	6475.29719346452	0.52920662598082	219
CDK6	1567.59196825173	0.505201831044528	128
TMPO	1092.75656352314	0.454001495886313	51
CDK2	9880.87012089126	0.530826410144294	220
ERBB3	597.754423036573	0.491299069202752	103
SKP2	593.286211771612	0.483087942697971	102
IFNA1	1619.64763194496	0.493295408370581	111
NTRK2	3881.34495728484	0.493696624644164	93
FLT1	894.604835031024	0.4953080375357	102
RANBP2	2217.85563156472	0.465848042977744	69
APP	12584.9530405939	0.534566270365478	191
ERCC3	594.570696626644	0.451973194341028	55
RUNX1	2243.99358895655	0.502275548200248	124
DDB1	872.189008633568	0.460371634433068	79
TERT	4045.77565484051	0.513319238900634	139
PRKDC	2445.36772693655	0.491896272285251	119
PAK2	1126.54871261409	0.475891807134457	82
PKM	5503.04601179961	0.510727808161548	123
CUL1	3297.54204847058	0.486378205128205	124
CASP9	1655.60061689898	0.512452511608274	144
PRKCD	795.489218924238	0.497337156902909	95
SMAD3	4660.03344481312	0.529437418229394	187
MAPK11	665.869733583254	0.49349593495935	87
KAT5	1916.03116949413	0.483858110801116	99
ERBB4	1183.34199894479	0.485405837664934	83
ATR	606.184473602793	0.460895975702354	74
E2F1	2192.14102913222	0.512236286919831	151
GATA2	932.564367345381	0.489121676067687	77
RAC1	1559.12361549573	0.490703314470493	110
EPHA2	1364.37511263907	0.479652311339392	87
CASP8	1876.9657265564	0.515498938428875	159
XRCC6	1945.38243538664	0.486768243785084	108
STAT1	9586.16270258689	0.539315859617948	236
MTOR	8064.99663426807	0.551066727190195	254
BECN1	2845.86518129795	0.516376010208422	141
NRAS	2714.03749257769	0.517256071580741	171
PSMA7	1164.81991487852	0.485017978425889	95
XIAP	2621.41584459217	0.508801341156748	132
PTPN1	886.670489514305	0.495712535728869	89
PIK3CD	704.946902070483	0.479841897233202	101
ITGB2	2193.27939207785	0.486768243785084	117
HDAC1	10899.5584198916	0.540035587188612	229
ITGAM	3353.78350608326	0.515061518879932	171
HDAC6	1179.33909252309	0.504362276692979	113
PRKCB	2229.5562552159	0.492694805194805	91
CD274	2221.37462514716	0.513753702920017	159
RELA	5011.31687769149	0.529899607158446	202
BIRC2	947.644853661014	0.489121676067687	102
LCK	1914.95388327585	0.506677796327212	138
CDK1	7839.50348139208	0.525313717005625	195
ITK	457.40805088684	0.457078313253012	58
BCL6	2636.78695842227	0.485405837664934	105
TMPRSS2	1114.54304482147	0.471273291925466	45
MAPK8	2993.90689123039	0.523050409306334	168
RHOA	7774.49837189994	0.539076376554174	226
TNF	42111.4105774342	0.603980099502488	434
JAK1	1081.06057899144	0.502691511387164	133
HSPA8	9876.35846798808	0.528976034858388	178
CHEK1	4304.21523648241	0.502483443708609	151
SQSTM1	3180.94144932598	0.518139137857448	147
AR	9087.7220761461	0.52713851498046	174
RAF1	700.56416326515	0.498562628336756	102
BCL2L11	1364.82470381657	0.507737348389795	127
CCNL2	3118.49398173006	0.495510204081633	104
XRCC5	890.056318409031	0.470542635658915	84
HCK	724.121402501014	0.474219	79
DNM2	513.342424630703	0.459848484848485	45
MME	725.689410980476	0.481746031746032	70
CCND3	571.532457512309	0.478141000393856	73
PTPN11	2526.01516100032	0.511804384485666	157
CBFB	1002.44686898262	0.47832939322301	79
SOS1	1045.37308379899	0.49510603588907	120
CDC42	8401.23911626842	0.538120567375887	215
HRAS	3622.64458695333	0.528976034858388	186
SNCA	13028.6870635659	0.517035775127768	139
PIK3R1	3579.46210879072	0.524632670700086	185
YAP1	1874.57840029165	0.486963497793823	91
CDK5	1427.96428169981	0.480792079207921	64
EPHB2	427.37066542259	0.449463161791929	44
NTRK1	2798.17392745363	0.501445683601817	114
SHC1	1707.64173613479	0.510513036164844	146
GRB2	6569.60454932471	0.527826086956522	197
ACACA	1392.68451001626	0.462828821959588	53
GOT2	4031.74462453226	0.472373540856031	73
FABP4	612.055948753132	0.468364197530864	48
HK2	825.503175951385	0.464777947932619	43
FASN	9253.7201330655	0.494299674267101	102
PSMD2	593.113139046753	0.475146771037182	79
PPARD	1202.16750438805	0.496117695136902	88
ARG1	840.464407446946	0.481937276697102	74
SREBF2	637.366754317958	0.468003084040092	45
CBS	907.979306103854	0.467822736030829	44
PPARA	5205.4822766617	0.516815666240954	146
GPI	1682.62332141036	0.449296817172465	53
RPS6KA1	459.444749549652	0.488924687877567	74
SLC1A5	3743.39129726091	0.459848484848485	46
AURKB	2179.25875888918	0.486768243785084	106
NCOA2	821.448177490351	0.488138319260153	80
EPHX2	3117.08	0.457250470809793	55
NCOA1	956.328869017117	0.487746082764162	84
RXRA	3267.83051889937	0.495915032679739	100
ACE	1899.61897337252	0.497337156902909	106
HMOX1	2580.15861076107	0.509441879983214	123
MMP2	3926.76938125738	0.519025224454895	185
PLAT	491.733159302289	0.472006220839813	65
NR3C1	3619.00264498526	0.51528013582343	124
TTR	1638.94027268098	0.470542635658915	54
LGALS3	2252.07783130337	0.504781704781705	119
VWF	4653.69808945027	0.490109002825999	119
ITGA2B	2342.95555997556	0.477764659582841	100
REN	818.515493576851	0.486573146292585	83
AKR1B1	656.208917783671	0.45811320754717	45
BACE1	474.375997866682	0.474404064087534	56
B2M	3741.78352253393	0.50731299623903	122
ITGA5	1628.85607133382	0.478895463510848	98
PLCG2	665.526780461806	0.476265202040016	80
CTSS	2742.73557925543	0.49050505050505	111
CTSB	2622.90743145686	0.496726677577741	105
LCN2	852.005249080352	0.479084451460142	69
CYBB	1623.36226199713	0.495510204081633	113
IGF1	5021.03022718458	0.536456031816173	211
TLR4	6350.93056114161	0.540035587188612	240
CCN2	1516.19474670862	0.497337156902909	115
ADRB2	1227.23735566282	0.488138319260153	68
PTGS2	8239.85417121947	0.539315859617948	218
MMP1	1208.30295753221	0.490703314470493	93
IL10	6438.85976612409	0.539795464650956	233
SERPINA1	2811.75834243191	0.474219	73
F2	1201.56402656372	0.458459214501511	61
P2RY12	1114.01772685127	0.461596958174905	58
NOS3	1885.16482886017	0.501860272840017	99
SELE	1069.63707510822	0.473848555815769	86
ADAM17	480.373468481296	0.471273291925466	63
NPPA	1472.95502095884	0.474033580632565	63
ACE2	451.256477289448	0.478706624605678	72
AGTR1	3254.04605129179	0.482895783611774	97
AGT	11665.8348483792	0.52713851498046	185
TLR2	2097.2761182953	0.512668918918919	149
TNFRSF10B	477.308834971662	0.477013752455796	74
CCR2	755.260688733764	0.486768243785084	97
ITGA2	1216.79497806382	0.474775127102073	85
TGFBR2	1919.50586004753	0.500412201154163	119
FCGR3A	3147.67191571015	0.482895783611774	126
JAK2	5830.19106827071	0.530826410144294	202
TYK2	1622.68	0.486768243785084	92
CASP1	3133.21851377149	0.510084033613445	152
CCL5	2109.03805666764	0.509869802603948	144
ITPR3	2102.77943919246	0.468906913866358	59
HSPA1B	3948.73002492371	0.512020244622522	116
HSPA1A	1223.89849951913	0.488138319260153	67
WAS	652.88219900724	0.464067278287462	60
PDGFRA	2105.47608673966	0.504991680532446	132
PDGFB	1849.54522007978	0.486378205128205	98
BMP2	490.866764235164	0.478517934568388	72
FKBP1A	2774.46252003277	0.48347272003186	70
NOTCH3	1010.5527764589	0.484244116473873	75
TNFRSF1A	2442.02421027774	0.505833333333333	148
NOTCH2	566.221584880831	0.484630738522954	74
MMP7	936.125409805841	0.483665338645418	75
MMP13	437.490014733504	0.470725087243118	67
MMP3	680.095462623491	0.486963497793823	85
MMP14	957.077775542049	0.476639183352964	75
IDO1	664.63397809606	0.483665338645418	80
PSEN2	2293.15943584996	0.447475119793586	43
SELL	871.102359239228	0.467642526964561	92
TSC2	2773.10012167395	0.501652892561983	120
GNAI2	1752.38300113553	0.467462456680786	77
DRD2	4453.49279952037	0.482895783611774	73
GNB1	5864.54258693784	0.490703314470493	119
AKT2	1037.14294886123	0.501445683601817	115
PRKCA	4565.80509999873	0.516376010208422	140
AKT3	1031.10957400793	0.4856	92
ADORA2A	1192.80000132125	0.46265243902439	49
OPRM1	2569.18894404588	0.475891807134457	60
GSR	2526.1143130532	0.48328025477707	72
RAB5A	817.68162815328	0.484244116473873	64
ATF3	829.199942354859	0.488531187122736	77
SLC6A3	1385.70687535019	0.459500378501136	45
CD86	1815.90443734224	0.500412201154163	141
PDCD1	541.08272931348	0.482703777335984	84
FGFR1	1285.16148658995	0.502275548200248	113
ARRB1	4390.43062728205	0.506044185077115	116
GRIN2B	2368.57842995792	0.478895463510848	71
DVL2	1015.02263554507	0.472741433021807	70
CSK	576.565176456787	0.474033580632565	62
VHL	696.695423287227	0.467282525019246	64
GRIN2A	1756.2018570836	0.447805237919587	51
UBQLN2	771.818067171095	0.461421512732801	48
VAMP2	855.453710161656	0.453831775700935	45
GRK2	1087.51014375561	0.46265243902439	57
ITPR1	3525.10323401723	0.479462875197472	76
MFN2	1108.6251917234	0.477764659582841	53
SOD2	4568.57519540802	0.504152823920266	109
PHB2	2747.6727501098	0.466564181398924	52
AGO2	4462.58541837802	0.50352550808793	110
BAG3	1321.24427650996	0.463358778625954	54
TOP2A	2716.14348448866	0.493295408370581	121
CDK7	507.351879009249	0.450631031922791	67
SPHK1	1600.34457679245	0.477952755905512	49
PTGS1	2552.57669123939	0.477388910735352	67
ILF2	888.397980155934	0.457767722473605	54
COL1A1	3775.62740431896	0.503108164111065	123
KAT2A	2522.62729488177	0.470725087243118	82
CCNE1	1720.99693428623	0.497337156902909	124
KAT2B	1418.35010707419	0.490109002825999	112
KPNA2	1066.26730926485	0.477201257861635	78
EIF2AK2	1567.05480384351	0.488138319260153	81
EHMT2	1012.8459734167	0.475891807134457	69
MECP2	1250.06987670781	0.476265202040016	60
DDX3X	1134.23061607626	0.467822736030829	65
HTT	2939.13907791034	0.50752508361204	111
MAPK13	485.365054237632	0.485794317727091	75
COL1A2	1211.63786938287	0.477388910735352	83
MAP2K1	1412.9	0.513102282333052	139
COL3A1	1060.30579574038	0.459152798789713	75
ROCK2	426.589877158822	0.475518997258128	53
CXCR2	885.350562819687	0.481937276697102	89
ESR2	2739.78398542655	0.511373209772536	114
ILK	470.165925370682	0.480601741884402	75
PTK2B	1512.16036749326	0.484630738522954	79
NFE2L2	3329.21636759058	0.517476555839727	150
ANXA1	1193.44969563961	0.489121676067687	72
BTK	4211.80195921239	0.501652892561983	132
TUBA4A	716.470651415782	0.458979206049149	47
ITGAV	2393.96965343706	0.489911218724778	113
ITGB3	3874.33828784577	0.494904198940073	128
ALDOA	773.975227434707	0.461421512732801	47
ANXA2	2037.65952130988	0.496930004093328	94
NOD2	1322.48672129897	0.465312380222307	72
HLA-DRB1	822.353337608994	0.457250470809793	62
PSMA3	1185.52220508741	0.479273588630083	86
PSMB2	620.697113133205	0.469450889404486	72
RUVBL2	965.28675532766	0.466026871401152	76
PIK3R2	863.385015740066	0.486768243785084	115
TRAF2	728.079874577739	0.481363996827914	89
CDK9	1825.00051251815	0.474589523064894	92
MEN1	1332.07374927946	0.482511923688394	66
ARNT	637.818323337719	0.483858110801116	70
TK2	2358.86443092247	0.456048084147258	47
RRM1	3304.42147349097	0.478517934568388	86
RRM2	1315.61001431256	0.457767722473605	71
PGK1	2228.4744909699	0.48735447611401	86
ENO1	4305.91702298883	0.504991680532446	106
KMT2D	655.034800541397	0.473294346978557	66
TXNRD2	1138.13135786915	0.449962935507784	44
TXNRD1	1070.81833256746	0.464600076540375	55
CYP19A1	3454.31282093562	0.493095044679123	78
TAB1	512.547096604408	0.469996128532714	59
GZMB	1340.76875760433	0.491697043337384	117
CSNK2A1	1700.0653260661	0.489713594191206	87
HDAC5	482.737618162879	0.468003084040092	66
CD69	516.728954010853	0.469996128532714	80
SKP1	1324.92247718857	0.493897477624085	114
MSH2	1388.58088101855	0.478517934568388	93
SIRT2	1047.31839131157	0.475332811276429	69
MYOD1	1391.57640572282	0.481173206500198	70
CCNA1	1508.71871505218	0.499382969971205	116
CCNB1	2743.97355138069	0.509228187919463	146
APC	472.435067392745	0.46265243902439	43
CCNT1	1341.0468444151	0.455193100862392	57
CSNK2A2	704.115972175499	0.473478939157566	60
PIK3R3	530.40684973899	0.4856	97
ATF2	459.267605071845	0.473663675380414	59
HDAC4	1231.01191867427	0.494501018329939	92
ZAP70	626.305314483033	0.487158908507223	92
NCOR1	3785.94271446415	0.501445683601817	125
CTSK	474.851714547846	0.465848042977744	57
PAK1	660.092902822498	0.471090415211486	74
BAX	734.478343051964	0.484244116473873	68
RICTOR	597.733780544677	0.484244116473873	82
PRDX2	984.479311681898	0.479652311339392	50
AXIN2	513.872840522524	0.466743560169166	61
HDAC3	2037.92557033442	0.497949138638228	115
STAT2	812.173085701561	0.470907680372382	63
SUZ12	1051.4723691222	0.465848042977744	73
TUBB3	642.700564911082	0.469814241486068	45
TUBB	1547.20944003885	0.480792079207921	76
PTK2	4418.23421709276	0.509655751469353	153
FOXM1	2195.15668966039	0.49349593495935	113
MAP2K3	1095.48994034382	0.464600076540375	51
COL18A1	877.246092549588	0.462828821959588	73
NEK2	907.445616211412	0.453662182361734	55
PLA2G4A	953.635216624544	0.471090415211486	55
CHUK	1174.47248520975	0.502275548200248	123
CD40LG	989.255727475344	0.482320222487088	105
PLAU	2024.29989100832	0.490703314470493	98
PSMB9	1403.65162501158	0.475332811276429	82
TUBB2A	793.586031963257	0.461948249619482	47
CHEK2	1247.43296354316	0.485794317727091	111
SUMO1	2035.32860760361	0.495712535728869	111
KDM1A	2609.65744493537	0.477764659582841	104
NCOR2	1862.1645761389	0.486183420104125	107
SETD2	1790.89282875683	0.46107102164831	70
GLI2	712.941228759204	0.474033580632565	54
IGF2	1957.36160949452	0.496930004093328	102
MAPK9	991.003195829667	0.492095662748277	82
LAMP2	1469.39740717274	0.478517934568388	58
PIK3CG	959.522531355785	0.492694805194805	99
PPIA	663.267639606387	0.484244116473873	55
CCNE2	681.230537155228	0.471822774970851	77
HDAC2	3006.04690845768	0.508375209380235	147
IKBKB	2375.05718188483	0.50752508361204	138
TUBA1A	1366.98633513482	0.472557415336707	56
PHGDH	2087.91779534651	0.485017978425889	65
CALM2	2403.14905703289	0.476452119309262	56
FGF1	502.409417237861	0.487746082764162	80
MAP1LC3B	998.183324565994	0.4953080375357	82
CCNA2	4029.40686948213	0.515498938428875	160
IKBKG	843.440130630522	0.491697043337384	99
PIK3CB	778.076577756773	0.486768243785084	116
CYP27B1	1492.42850798787	0.478895463510848	55
KIF11	2399.14017561734	0.461596958174905	77
PLK1	4172.04575952104	0.501238645747316	133
CTBP2	1134.33612370715	0.470725087243118	55
TUBA1B	795.717804326265	0.464067278287462	52
SUMO2	1791.12851274744	0.474404064087534	91
FGFR2	473.361839830422	0.485794317727091	89
UBE2I	2796.21301301503	0.491896272285251	111
ELOB	971.78253493311	0.456048084147258	63
ELOC	876.887991367693	0.45536384096024	67
MCM2	677.265611498291	0.452985074626866	66
TOP2B	978.165261992874	0.459674365770541	70
KDM5B	998.483884794254	0.452141527001862	47
BRD2	945.934729146807	0.45811320754717	64
PSMB8	884.791495897253	0.46107102164831	70
THRB	1119.80786218136	0.465490797546012	45
RBBP4	1242.93656300636	0.471456310679612	96
CHD4	1694.38665226281	0.459326522890655	92
CHD3	445.607480524621	0.451301115241636	61
POLE	891.410649314221	0.460022735884805	68
PSMB10	634.198220687417	0.457078313253012	62
PSMB5	596.580315984522	0.468906913866358	67
JAK3	462.80144161129	0.480601741884402	87
CUL4A	744.609375907457	0.454681647940075	57
UBE2D2	870.530767846735	0.454681647940075	55
